# Supplementary material for: RNA-Seq analysis of differentially expressed genes relevant to innate and adaptive immunity in cecropin P1 transgenic rainbow trout (Oncorhynchus mykiss)
Source: BMC Genomics. 2018 Oct 19;19:760. doi: 10.1186/s12864-018-5141-8 (PMC6195682; doi:10.1186/s12864-018-5141-8)
Supplement: Supplementary file 5 — Primers for RT-qPCR analysis. (XLSX 11 kb) [file 12864_2018_5141_MOESM5_ESM.xlsx]

## Sheet: primers
Gene	Forward primer (5’-3’)	Reverse primer (5’-3’)	Accession number	Amplicon size
Carnitine O-palmitoyltransferase I, liver isoform (CPT1A)	GCTGTACGTGATTCCCACAC	CATAGCGTGAACCACATTCC	AJ606076	61
complement component 6 (C6)	ACCCAGAGCAAGAGGAGTGT	CACTGGGACCTGGTTATGTG	BX881964	118
fibronectin 1 (FN1)	TGACAGACCATGGGTAAGGA	GAATGCCTTCGACCTGAACT	BX075713	108
collagen, type I, alpha 1 (COL1A1)	TCTTCAGGTCTCTGCAGGTG	CTGGAGGTAGACACCACCCT	AB008373	106
Heat shock 70 kDa protein 4 (HSPA4)	CAGGACTCAACTGCCTACGA	GGGCAGGGAGATCTTGTTTA	CA380717	84
heat shock 70kDa protein 5 (glucose-regulated protein, 78kDa) (Hspa5)	CGACGAGGACAAGAAGTTGA	GAGCGAGTAGGCGTAGCTTT	AB196459	70
Cathepsin D precursor (CTSD)	TGCTGTAGGAGGAGAGCTGA	TGCGTGTGACGTTGACATAG	BX877650	83
Cathepsin B (CTSB)	CCTGCCTCCTAATTCAAAGC	CTGGGAAACCAACCCTAAGA	AF358667	120
phospholipid transfer protein (PLTP)	AGGCCTCGAAATGTTGAAGT	TTCATCTCTGGCATGGTGAT	BX871041	78
mannose-binding lectin (protein C) 2, soluble (MBL2)	CGACGATGCTGTTCAGTTCT	TGAGCCATGCATTCTTCAAT	NM_001160481	119
lipoprotein lipase (LPL)	TGAAGGTGCATTTCTTCAGC	TTCTCATCATGGGTTCCGTA	AF358669	85
Chemokine (C-X-C motif) ligand 12 (CXCL12)	AAAGGAAGGGAATTTGGTGA	TGCACATGTGGTCCAAATAA	BX321814	142
Proteasome subunit beta type-7 precursor (PSMB7)	ATGACACACAGGTCCACGTT	ATGGAGCTGGAAGAGGCTAA	BT073971	98
nascent polypeptide-associated complex alpha subunit (NACA)	CAGGTGAAACCACCACAGAG	GAGTCCTGCTCCTCCAAGTC	BT073652	121
beta-2-microglobulin (B2M)	TCGTTGTACTTGGGCTCATT	CTCACGTGACAGATCAGGGT	BT074080	121
Cathepsin S (CTSS)	TTGATTCCACCCGACCTAAT	CAAGGACAGCATGGTTTGTC	AF321836	90
Cathepsin D precursor (CTSD)	TGCTGTAGGAGGAGAGCTGA	TGCGTGTGACGTTGACATAG	BX877650	83
phosphoenolpyruvate carboxykinase (PCK1)	TGGAGGATATCAGGGCCTAC	CACCCTGTGCTCAAGACACT	BX863654	92
Carnitine O-palmitoyltransferase I, liver isoform (CPT1A)	GCTGTACGTGATTCCCACAC	CATAGCGTGAACCACATTCC	AJ606076	61
Very long-chain acyl-CoA synthetase (SLC27A2)	GCAGCGATCAAACTGAAAGA	AGCCAGGGAATTCTGTATGC	BX308485	120
laminin, beta 2 (laminin S) (LAMB2)	AACAACCTGAACAGCACCAG	GTCGCATCATAGCATCCATC	CA349408	91
acyl-CoA oxidase 1, palmitoyl (ACOX1)	CTTCGACTACTGCGACGAAA	GTGGTAGGACTCGTGGACCT	BX077226	127
Calreticulin (CALR)	AGAAGGTGGAGTCAGGCACT	AGGGTCCTTGATGGTCTTTG	AY372389	68
Integrin beta-7 precursor (ITGB7)	AGGCAGTGGTAGGAATCGTT	TTTGAGTGTCTTCCCAGCAG	GE832473	135
Baculoviral IAP repeat-containing protein 5 (BIRC5)	AAGCTGGATTCATCCACACA	AGCCCTCCAGTTCTTTGAGA	CX034016	81
