# Supplementary material for: RNA-Seq analysis of differentially expressed genes relevant to innate and adaptive immunity in cecropin P1 transgenic rainbow trout (Oncorhynchus mykiss)
Source: BMC Genomics. 2018 Oct 19;19:760. doi: 10.1186/s12864-018-5141-8 (PMC6195682; doi:10.1186/s12864-018-5141-8)
Supplement: Supplementary file 6 — Summarizing of software versions, databases and parameters for Bioinformatics analyses. (XLSX 9 kb) [file 12864_2018_5141_MOESM6_ESM.xlsx]

## Sheet: Sheet1
Analysis	Software	Version	Parameters	Database	Version
Assembly	Trinity	release-20121005	--seqType fq --min_contig_length 100	N/A	N/A
			--min_glue 3 --group_pairs_distance 250
			--path_reinforcement_distance 85 --min_kmer_cov 2
Unigene Function Annotation	BLAST	v2.2.26+x64-linux	-F F -e 1e-5 -p blastn	NT	release-20121005
			-F F -e 1e-5 -p blastx	NR	release-201208007
				KEGG	Release 63.0
				Swiss-Prot	release-2012_08
				COG	release-20090331
Unigene GO Classification	Blast2GO	v2.5.0	Default	GO	release 2012-10-01
Unigene Expression and Coverage	RPKM	Customized by BGI	N/A	N/A	N/A
	SOAP	Release 2.21	-m 0 -x 500 -s 40 -l 35 -v 5 -r 2	N/A	N/A
GO Classification of DEGs	GO-TermFinder	v0.86	N/A	N/A	release 2012-10-01
Pathway Analysis of DEGs	Path_finder	Customized by BGI	N/A	KEGG	release 63.0
Pathway Visulization	Pathway editor	Customized by Dr. Shin DG/CSE, UCONN	N/A	N/A	N/A
